# Supplementary material for: Intraspecific Variation in Functional Traits of Medicago sativa Determine the Effect of Plant Diversity and Nitrogen Addition on Flowering Phenology in a One-Year Common Garden Experiment
Source: Plants (Basel). 2023 May 16;12(10):1994. doi: 10.3390/plants12101994 (PMC10223969; doi:10.3390/plants12101994)
Supplement: Supplementary file 1 [file plants-12-01994-s001.zip]

Archive with 1 entries (1 files):
- plants-2248050-supplementary.pdf
